# Supplementary material for: MutAid: Sanger and NGS Based Integrated Pipeline for Mutation Identification, Validation and Annotation in Human Molecular Genetics
Source: PLoS One. 2016 Feb 3;11(2):e0147697. doi: 10.1371/journal.pone.0147697 (PMC4739551; doi:10.1371/journal.pone.0147697)
Supplement: S3 Table — (TXT) [file pone.0147697.s003.txt]

chr13	19041731	19041732
chr13	19041774	19041775
chr13	71498893	71498894
chr13	71499003	71499004
chr13	71968487	71968488
chr13	75933914	75933915
chr13	75936518	75936519
chr13	98606601	98606602
chr13	98621939	98621940
chr13	103443541	103443542
chr13	114538719	114538720
chr13	115028154	115028155
chr13	115092769	115092770
