# Supplementary material for: MutAid: Sanger and NGS Based Integrated Pipeline for Mutation Identification, Validation and Annotation in Human Molecular Genetics
Source: PLoS One. 2016 Feb 3;11(2):e0147697. doi: 10.1371/journal.pone.0147697 (PMC4739551; doi:10.1371/journal.pone.0147697)
Supplement: S2 Text — (TXT) [file pone.0147697.s005.txt]

##################################################################################################################################
## MutAid Options file for NGS data analysis (MutAidOptions_NGS)
##
## Note: This configuration file is used for NGS data analysis.
##
## This file sets the customizable options for running MutAid-NGS data analysis. The options include the paths to the
## database cross reference files, paths to executables, annotation files and other parameters of the pipeline
##
## This file contains example parameter settings, which can be used to run the test data set
## provided with MutAid. 
## For running MutAid with your own data, the example parameter values have to be modified.
## Please note that only the input value but not the parameter name itself should be changed.
##
## Note: 1) Lines starting with # are comment lines. They do not need to be changed.
##       2) Parameter's name is case sensitive. The parameters can be changed
##          by replacing the values after the �=� sign.
##
##################################################################################################################################


##################################################################################################################################
#
###             Global input parameters
#
##################################################################################################################################


# Give the path to the fasta file of the genomic reference. The reference fasta should be obtained from UCSC genome browser.
REFERENCEE_FASTA = "ref_input/hg19_fasta/hg19.fa"

# Give the gene annotation file of your genomic reference in GTF format. The reference GTF should be obtained from UCSC genome browser.
REFERENCE_GTF_FILE = "ref_input/hg19_annotation/hg19_refseqgenes.gtf"

### Give the number of processors that should be used in MutAid pipeline. CAN BE EDITED
THREAD = 4

### Reference genome information from UCSC genome browser
Genome_Assembly = hg19
Refseq_Genome_Build = GRCh37


### dbSNP version from UCSC genome browser
dbSNP_Version = 142


##################################################################################################################################
#
#                                       Provide the experiment information files
#
##################################################################################################################################

### Target_File contains Sequencing information. (mandetory). CAN BE EDITED
Target_File = "test_data/illumina/Illumina_target_file.txt"
#Target_File = "test_data/illumina/BAM_target_file.txt"

### For targeted resequencing or Sanger sequencing provide the assay information file in GTF format (optional) CAN BE EDITED
Assay_Gtf_File = ""

### A comma seperated list of chromosomes, in case dont need to use full genome FASTA sequences an GTF annotation. CAN BE EDITED 
### This is optional and is extremely useful for targeted sequencing.
#Target_Chromosome = chr13,chr17


### Provide the Hotspot mutation in bed format which will be co-analyzed.  (optional) CAN BE EDITED
Hotspot_Bed_File = ""

### Provide the Primer and adapter sequences for trimming. (optional) CAN BE EDITED
Primer_Adapter_File = ""


##################################################################################################################################
#
#                                       Output file and directory location
#
##################################################################################################################################

### Provide the output directory. CAN BE EDITED
OUTPUT_DIRECTORY = "test_output/ngs_output_dir"

### Provide the final output file name. CAN BE EDITED
#OUTPUT_FILE = "test_output/454_output_file"


##################################################################################################################################
#
###             Step1: Quality control and filtering
#
##################################################################################################################################

### Minimum average base quality for trimming the low quality 5' and 3' end of reads
Minimum_Base_Quality = 20

### Minimum read length to discard the read for further analysis
Minimum_Read_Length = 50

### Maximum read length to discard the read for further analysis
Maximum_Read_Length = 1000


##################################################################################################################################
#
###             Step2: Mapping to reference genome
#
##################################################################################################################################

### Mapper name only one mapper at a time allowed. Example Mapper_Name = bwa. CAN BE EDITED

Mapper_Name = bowtie2


### Provide the Mapper_Parameters it could be any mapper's parameter
Mapper_Parameters = ""
BWA_Sampe_Parameters = ""

### Filtering Mapped reads from BAM/SAM file
Minimum_Mapping_Quality = 20


##################################################################################################################################
#
###             Step3: Variant detection
#
##################################################################################################################################

### Variant callers name. The default one is samtools. CAN BE EDITED
Variant_Caller = samtools


### SNV and INDEL calling parameters
### Minimum read coverage to call variant
#Minimum_Coverage = 20
Minimum_Coverage = 20

### Maximum read coverage to call variant. This is useful to discard the repetative region.
Maximum_Coverage = 1000

### Minimum Variant allele read count to consider as variant position
#Minimum_Count = 4
Minimum_Count = 4

### Minimum allele frequency of Variant allele to consider as variant position
Minor_Allele_Frequency = 0.01


### Provide the Hotspot mutation in bed format which will be co-analyzed.  (optional)
Hotspot_Bed_File = ""


##################################################################################################################################
#
###             Step4: Variant effect prediction
#
##################################################################################################################################


##################################################################################################################################
#
###             Step5: Variant functional annotation
#
##################################################################################################################################

## Various SNPs information file from UCSC Table browser
## Provide the full path to all these files. 

UCSC_All_SNPs = ref_input/hg19_annotation/hg19_snpAll.txt
UCSC_Common_SNPs = ref_input/hg19_annotation/hg19_snpCommon.txt
UCSC_Flagged_SNPs = ref_input/hg19_annotation/hg19_FlaggedSNPs.txt
UCSC_HapMap_SNPs = ref_input/hg19_annotation/hg19_HapMapSNPs.txt
UCSC_Multi_SNPs = ref_input/hg19_annotation/hg19_MultSNPs.txt
UCSC_COSMIC_SNPs = ref_input/hg19_annotation/hg19_cosmic.txt
UCSC_GWAS_Catalog_SNPs = ref_input/hg19_annotation/hg19_gwasCatalog.txt
UCSC_CpG_Islands_SNPs = ref_input/hg19_annotation/hg19_cpgIslandExt.txt
UCSC_Coding_DbSnp = ref_input/hg19_annotation/hg19_CodingDbSnp.txt
UCSC_OrthoPt3Pa2Rm2_SNPs = ref_input/hg19_annotation/hg19_OrthoPt3Pa2Rm2.txt
UCSC_RefseqGene_Info = ref_input/hg19_annotation/hg19_refseqgenes_dbxref.gtf


##################################################################################################################################
#
###             Step6: Producing variant summary output
#
##################################################################################################################################

### Give the number of based to show in flanking region for each variant in UCSC browser and Ensemble browser
Flanking_Region = 100


##################################################################################################################################
#
# Third party software/tool executables
# Provide the full path to the third party executables to run the MutAid pipeline.
#  
#
##################################################################################################################################

### Get samtools to manipulate SAM and BAM files from http://samtools.sourceforge.net/
# Provide the full path of the executables relative to the <MutAid_1.0>
###### SAMTOOLS path      
SAMTOOLS = executables/samtools-0.1.19/samtools
BCFTOOLS = executables/samtools-0.1.19/bcftools/bcftools

### Define the full path of the Mappers
BWA = executables/bwa-0.7.9a/bwa
TMAP = executables/TMAP/tmap
GSNAP = executables/gmap-2014-12-28/bin/gsnap
BOWTIE = executables/bowtie-1.1.2/bowtie
BOWTIE2 = executables/bowtie2-2.2.5/bowtie2

###### FASTQC executables
FASTQC = executables/FastQC/fastqc


###### AlienTrimmer for Adapter and Primer and Homopolymer trimming
AlienTrimmer = executables/AlienTrimmer_0.4.0/src/AlienTrimmer.jar

###### varient callers path
#GATK = executables/GenomeAnalysisTK.jar
GATK_BUNDLE = ref_input/hg19_gatk_bundle

FreeBayes = executables/freebayes/bin/freebayes
Varscan2 = executables/VarScan.v2.3.7.jar


#### PICARD JAR file from http://picard.sourceforge.net/index.shtml
###### 3 PICARD jar files are required for MutAid pipeline
PICARD = executables/picard-tools-1.130/picard.jar


### Get intersectBed executables from a collection of useful utilities called bedtools-
### from http://code.google.com/p/bedtools/
###### 3 bedtools
intersectBed = executables/bedtools2/bin/intersectBed
bedtools = executables/bedtools2/bin/bedtools
bamToBed = executables/bedtools2/bin/bamToBed


### Filter the variants by minimum number of supported mappers. CAN BE EDITED
Minimum_Number_of_supported_mapper=2

### Filter the variants by minimum number of supported variant callers. CAN BE EDITED
Minimum_Number_of_supported_vc=2
